# Supplementary material for: Migration Behavior of Low-Density Particles in Lab-on-a-Disc Devices: Effect of Walls
Source: Micromachines (Basel). 2021 Aug 28;12(9):1032. doi: 10.3390/mi12091032 (PMC8471521; doi:10.3390/mi12091032)
Supplement: Supplementary file 1 [file micromachines-12-01032-s001.zip]

Archive with 1 entries (1 files):
- micromachines-1330683-SI.pdf
